# Supplementary material for: Comprehensive Genomic and Proteomic Analysis Identifies Effectors of Fusarium oxysporum f. sp. melongenae
Source: J Fungi (Basel). 2024 Nov 28;10(12):828. doi: 10.3390/jof10120828 (PMC11678241; doi:10.3390/jof10120828)
Supplement: Supplementary file 1 [file jof-10-00828-s001.zip › Supplementary material S1.xlsx]

## Sheet: Sheet1
Table S1 Primer used in this study
Primer name	Sequence (5'-3')	Purpose
g1712.t1-F	ATGAGAATCACTTCCCTTACTCT	Clone g1712.t1 to PVX for expression in N. benthamiana
g1712.t1-R	CTATTTGAAATAGCAAATAAGCCCAC
g3195.t1-F	ATGCTTTCACAGTTCATCACG	Clone g3195.t1 to PVX for expression in N. benthamiana
g3195.t1-R	TTACCCATTCAACTTCTTGACAAC
g4040.t1-F	ATGCAGTTCTACACCATCG	Clone g4040.t1 to PVX for expression in N. benthamiana
g4040.t1-R	TTAAGCAGAAACACCGACAG
g401.t1-F	ATGCATTTCCCCAGCG	Clone g401.t1 to PVX for expression in N. benthamiana
g401.t1-R	TCAACAAAGACCAGCCTTG
g13127.t1-F	ATGCACTCCCCAACTCTAT	Clone g13127.t1 to PVX for expression in N. benthamiana
g13127.t1-R	CTAACCATTGTAAGAGACGTGG
g16236.t1-F	ATGAAGTTCACTTCTGTTCTCC	Clone g16236.t1 to PVX for expression in N. benthamiana
g16236.t1-R	TTAAGCAAAGTTGCCGCT
g12179.t1-F	ATGAAGTTCGCTGCTTTCAC	Clone g12179.t1 to PVX for expression in N. benthamiana
g12179.t1-R	TTACTTGGCGCAGACCTT
